# Supplementary material for: Closely related Salmonella Derby strains triggered distinct gut microbiota alteration
Source: Gut Pathog. 2022 Jan 25;14:6. doi: 10.1186/s13099-022-00480-6 (PMC8787955; doi:10.1186/s13099-022-00480-6)
Supplement: Supplementary file 2 — Additional file 2: Table S2. Relative abundance comparison across the three treatments. The differentially abundant taxa were determined at family level and labeled accrodingly. [file 13099_2022_480_MOESM2_ESM.xlsx]

## Sheet: 0 dpi
Table S2. Relative abundance comparison across the three treatments. The differentially abundant taxa were determined at family level and labeled accrodingly.
0 dpi					2 dpi					14 dpi
Taxa	14C	14T	Control	Significant abundant taxa determined by Heat_tree function implemented in MicrobiomeAnalyst	Taxa	14C	14T	Control	Significant abundant taxa determined by Heat_tree function implemented in MicrobiomeAnalyst	Taxa	14C	14T	Control	Significant abundant taxa determined by Heat_tree function implemented in MicrobiomeAnalyst
Desulfovibrionaceae	0.00263911	0.00114944	0.000568812	14C vs. Control	uncultured_bacterium	0.0018722	0.00244847	0.00430587	14C vs. Control	Desulfovibrionaceae	0.00155716	0.00123289	0.000718363	14C vs. Control
Eubacteriaceae	3.93e-05	3.71e-06	1.24e-05	14C vs. Control	Burkholderiaceae	0.000531213	0.00223275	0.000983244	14C vs. Control/14T vs. Control	Enterobacteriaceae	3.14e-05	0.000840816	0.0251554	14C vs. Control
Lachnospiraceae	0.123437	0.044312	0.0577761	14C vs. Control	Akkermansiaceae	1.46e-05	0.00147309	0.00500898	14C vs. Control/14T vs. 14C	Peptococcaceae	0.000831112	0.000618743	0.000359182	14C vs. Control
Enterobacteriaceae	0.00675908	0.00800896	0.0132829	14C vs. Control/14T vs. Control	Fusobacteriaceae	6.48e-05	0	0.0188505	14C vs. Control/14T vs. 14C/14T vs. Control	Ambiguous_taxa	0.000779363	0.000649374	0.000195917	14C vs. Control/14T vs. Control
Peptococcaceae	0.00167443	0.000826336	0.000896632	14C vs. Control/14T vs. 14C	Bacteroidaceae	0.0219822	0.0122408	0.0427693	14T vs. Control	Clostridiales_vadinBB60_group	0.000652344	0.00118695	0.000263037	14C vs. Control/14T vs. Control
Eggerthellaceae	0.000162092	0.00013927	0.000271116	14T vs. Control	Eubacteriaceae	9.72e-06	3.39e-05	5.57e-06	14T vs. Control	Coriobacteriaceae	3.14e-06	0	2.72e-05	14C vs. Control/14T vs. Control
Enterococcaceae	2.05e-05	7.43e-06	0.000223272	14T vs. Control	Lactobacillaceae	0.106793	0.136349	0.0512586	14T vs. Control	Deferribacteraceae	0.00128587	0.000490093	7.26e-05	14C vs. Control/14T vs. Control
Moraxellaceae	1.57e-05	5.57e-06	0.000111636	14T vs. Control	Xanthomonadaceae	0.000202444	0.000782772	9.83e-05	14T vs. Control	Defluviitaleaceae	9.25e-05	0.000108739	2.36e-05	14C vs. Control/14T vs. Control
Prevotellaceae	0.0661777	0.110445	0.0439686	14T vs. Control	Bifidobacteriaceae	4.53e-05	0.000454562	0.000146559	14T vs. 14C	Eggerthellaceae	0.000296378	0.000298651	0.000117913	14C vs. Control/14T vs. Control
Clostridiales_vadinBB60_group	0.00400981	0.00165639	0.00137862	14T vs. 14C	Erysipelotrichaceae	0.00109158	0.00302785	0.00790862	14T vs. 14C	Lachnospiraceae	0.156988	0.137463	0.0460115	14C vs. Control/14T vs. Control
Marinifilaceae	0.0114031	0.0153141	0.0128204	14T vs. 14C	Clostridiaceae_1	0.000210542	6.32e-05	0.000213345	14T vs. 14C/14T vs. Control	Burkholderiaceae	0.00332758	0.00955222	0.0133242	14C vs. Control/14T vs. 14C
Rikenellaceae	0.100902	0.146902	0.0967884	14T vs. 14C/14T vs. Control	Coriobacteriaceae	1.94e-05	0	0.0112108	14T vs. 14C/14T vs. Control	Fusobacteriaceae	0.000382625	9.8e-05	0.000544215	14T vs. Control
Xanthomonadaceae	0.000103865	0	8.86e-06	14T vs. 14C/14T vs. Control	Eggerthellaceae	0.000471289	0.000759658	0.000174387	14T vs. 14C/14T vs. Control	uncultured_bacterium	0.00135173	0.00222074	0.00188117	14T vs. Control
Ambiguous_taxa	0.000382412	0.000590505	0.00027466		Enterobacteriaceae	0.000233215	0.00114488	0.001614	14T vs. 14C/14T vs. Control	Erysipelotrichaceae	0.00158068	0.00408156	0.00258865	14T vs. 14C
Akkermansiaceae	2.83e-05	4.64e-05	0.00273065		Enterococcaceae	4.37e-05	1.54e-05	0.000296828	14T vs. 14C/14T vs. Control	Family_XI	0.000119178	1.99e-05	0.000130612	14T vs. 14C
Anaeroplasmataceae	0.000242351	0.000159696	0.000490844		Moraxellaceae	2.92e-05	1.54e-06	0.000131718	14T vs. 14C/14T vs. Control	Aerococcaceae	0.000269719	8.12e-05	0.000439
Atopobiaceae	2.2e-05	5.76e-05	1.95e-05		Peptostreptococcaceae	1.78e-05	0.000144844	1.86e-06	14T vs. 14C/14T vs. Control	Akkermansiaceae	0.00189901	0.00103685	0.00805256
Bacteroidaceae	0.055146	0.037213	0.0693827		Staphylococcaceae	1.13e-05	0	3.71e-05	14T vs. 14C/14T vs. Control	Anaeroplasmataceae	8.47e-05	0.000214416	2.72e-05
Bifidobacteriaceae	8.5e-05	0.000493945	0.000267572		Ambiguous_taxa	0.000453474	0.00055472	0.000549133		Atopobiaceae	1.41e-05	4.75e-05	2.36e-05
Blattella_germanica_(German_cockroach)	6.29e-06	4.27e-05	5.14e-05		Anaeroplasmataceae	0.000139281	8.17e-05	0.000289408		Bacillaceae	0.000657049	0.000231263	0.000555099
Burkholderiaceae	0.00151863	0.00201663	0.00383106		Atopobiaceae	8.1e-06	4.62e-05	7.42e-06		Bacteroidaceae	0.0230688	0.030055	0.0239473
Christensenellaceae	0.000352511	0.000412239	0.000340224		Blattella_germanica_(German_cockroach)	4.86e-06	1.85e-05	1.67e-05		Bifidobacteriaceae	0.000141132	0.000330813	0.000435372
Clostridiaceae_1	0.00020773	0.000144841	0.000134672		Christensenellaceae	0.000226737	0.00024346	0.000230042		Blattella_germanica_(German_cockroach)	1.41e-05	2.76e-05	4.17e-05
Deferribacteraceae	0.00678741	0.000534797	0.000430596		Clostridiales_vadinBB60_group	0.00126649	0.000833621	0.0012912		Carnobacteriaceae	0.000385761	0.000108739	0.000417231
Defluviitaleaceae	0.000118028	0.000100274	0.00011518		Deferribacteraceae	0.00210218	0.00424669	0.00193309		Christensenellaceae	0.000243061	0.0002282	0.000188661
Erysipelotrichaceae	0.00202851	0.0040444	0.00666095		Defluviitaleaceae	6.48e-05	0.000127894	7.05e-05		Clostridiaceae_1	5.02e-05	0.00018838	8.53e-05
Family_XIII	0.0011016	0.000876473	0.000884228		Desulfovibrionaceae	0.000978209	0.00153164	0.00111496		Enterococcaceae	0.00969892	0.0016265	0.014877
Flavobacteriaceae	5.82e-05	7.24e-05	7.8e-05		Family_XIII	0.00100736	0.00103856	0.000994375		Family_XIII	0.000732319	0.000490093	0.000799996
Lactobacillaceae	0.0340787	0.0396418	0.0565782		Flavobacteriaceae	3.72e-05	2.16e-05	7.42e-05		Flavobacteriaceae	4.7e-06	1.53e-05	1.81e-06
Muribaculaceae	0.522048	0.538725	0.573499		Lachnospiraceae	0.187393	0.176815	0.164693		Lactobacillaceae	0.119429	0.206619	0.12928
Ruminococcaceae	0.0512998	0.0382269	0.0483526		Marinifilaceae	0.00519228	0.00449015	0.008224		Leuconostocaceae	0.000346558	9.04e-05	0.000473467
Saccharimonadaceae	0.00104966	0.00142055	0.000848788		Muribaculaceae	0.516624	0.458986	0.481118		Marinifilaceae	0.00811197	0.00592553	0.00982126
Staphylococcaceae	4.88e-05	1.86e-05	3.37e-05		Peptococcaceae	0.00118551	0.00118494	0.00129677		Micrococcaceae	0.000795045	0.000177659	0.00109206
Streptococcaceae	6.29e-05	5.76e-05	4.96e-05		Prevotellaceae	0.0450009	0.0641226	0.0347642		Moraxellaceae	4.86e-05	0.00283948	0.000103401
Tannerellaceae	0.00436547	0.00512328	0.00493856		Rikenellaceae	0.0496085	0.050951	0.0724948		Muribaculaceae	0.486533	0.425288	0.521853
uncultured_bacterium	0.00149817	0.00111973	0.00184111		Ruminococcaceae	0.0492716	0.0699733	0.0794981		Neisseriaceae	0.00114317	0.000444147	0.00150022
uncultured_rumen_bacterium	0.000119602	9.1e-05	5.85e-05		Saccharimonadaceae	0.00421083	0.00196309	0.00309258		Nocardiopsaceae	0.000161518	2.45e-05	0.000156008
others	0	0	0		Streptococcaceae	6.48e-05	5.55e-05	0.00145075		Peptostreptococcaceae	9.72e-05	2.45e-05	0.000126983
					Tannerellaceae	0.00134747	0.00131438	0.00164369		Porphyromonadaceae	0.000674298	0.000140902	0.000959632
					uncultured	2.75e-05	3.85e-05	3.34e-05		Prevotellaceae	0.0365485	0.03285	0.0650427
					uncultured_rumen_bacterium	0.000140901	0.000187988	0.00010389		Rikenellaceae	0.0778799	0.0875552	0.0833846
					Others	0	0	0		Ruminococcaceae	0.0496629	0.0388475	0.028281
										Saccharimonadaceae	0.00269092	0.00253164	0.00379499
										Staphylococcaceae	0.00260154	0.000389011	0.00292606
										Streptococcaceae	0.00296534	0.000761176	0.00390021
										Tannerellaceae	0.000710365	0.00113334	0.00124444
										uncultured_rumen_bacterium	8.15e-05	8.27e-05	4.9e-05
										Veillonellaceae	0.000156814	6.28e-05	0.000190475
										Xanthomonadaceae	0.00281951	0.000669284	0.00451517
										Others	0	0	0
